# Supplementary material for: The relationship between intrinsic capacity and sarcopenia in middle-aged and older Chinese populations: the mediating influence of a novel nutritional index
Source: Front Public Health. 2025 May 21;13:1605158. doi: 10.3389/fpubh.2025.1605158 (PMC12133557; doi:10.3389/fpubh.2025.1605158)
Supplement: Supplementary file 1 [file Data_Sheet_1.zip]

Archive with 3 entries (2 files):
- Supplementary Tables/
- Supplementary Tables/Supplementary Table 1.doc
- Supplementary Tables/Supplementary Table 2.doc
